# Supplementary material for: Smartphone postural sway and pronator drift tests as measures of neurological disability
Source: BMC Neurol. 2025 Feb 5;25:50. doi: 10.1186/s12883-025-04038-2 (PMC11796076; doi:10.1186/s12883-025-04038-2)
Supplement: Supplementary file 14 — Supplementary Table 1. [file 12883_2025_4038_MOESM14_ESM.xlsx]

## Sheet: Sheet1
Supplementary Table 1
1A. Demographic data
	HV (n=13)	RR-MS (n=68)	SP-MS (n=21)	PP-MS (n=23)	OIND (n=13)	NIND (n=21)	CIS (n=4)	RIS (n=1)
Post-Hoc Label	A	B	C	D	E	F	G	H
Number in Training Cohort	13*	54	17	18	11	15	3	1
Number in Validation Cohort	0	14	4	5	2	6	1	0
Sex
Female	46.2%	69.1%	66.7%	56.5%	84.6%	71.4%	75.0%	100.0%
Male	53.8%	30.9%	33.3%	43.5%	15.4%	28.6%	25.0%	0.0%
Post-Hoc	-	-	-	-	-	-	-	-
Age (years)
Range	23.0 - 59.9	23.0 - 81.0	46.5 - 74.8	21.9 - 77.8	25.0 - 66.5	26.1 - 79.1	27.0 - 49.1	50.1 - 50.1
Mean ± SD	39.5 ± 13.2	47.7 ± 12.8	61.1 ± 7.8	56.4 ± 15.7	41.8 ± 11.0	50.0 ± 14.7	39.0 ± 9.3	50.1 ± nan
Median	39.0	48.3	61.3	60.4	42.1	48.6	40.0	50.1
Post-Hoc	C,D,F	C,D	A,B,E,F,G	A,B,E,G	C,D	A,C	C,D	-
Height (meters)
Range	1.6 - 1.8	1.5 - 1.9	1.5 - 1.9	1.5 - 1.9	1.5 - 1.8	1.5 - 1.8	1.6 - 1.8	1.5 - 1.5
Mean ± SD	1.7 ± 0.1	1.7 ± 0.1	1.7 ± 0.1	1.7 ± 0.1	1.6 ± 0.1	1.7 ± 0.1	1.7 ± 0.1	1.5 ± nan
Median	1.7	1.7	1.7	1.7	1.6	1.7	1.7	1.5
Post-Hoc	E	-	-	-	A	-	-	-
Weight (kilograms)
Range	52.0 - 117.4	47.1 - 157.4	44.4 - 133.0	50.4 - 123.6	52.2 - 99.1	45.6 - 118.1	52.8 - 114.9	84.7 - 84.7
Mean ± SD	78.7 ± 18.7	83.5 ± 23.4	83.9 ± 23.3	73.3 ± 18.0	76.8 ± 15.1	76.8 ± 16.2	76.0 ± 27.0	84.7 ± nan
Median	77.1	82.1	85.0	68.8	79.1	75.2	68.1	84.7
Post-Hoc	-	-	-	-	-	-	-	-
*: 7 of 13 HV were not used in model training as they lacked clinical scale data obtained through neurological examination
1B. Clinical scale data
	HV (n=6)	RR-MS (n=68)	SP-MS (n=21)	PP-MS (n=23)	OIND (n=13)	NIND (n=21)	CIS (n=4)	RIS (n=1)
Post-Hoc Label	A	B	C	D	E	F	G	H
Number in Training Cohort	6	54	17	18	11	15	3	1
Number in Validation Cohort	0	14	4	5	2	6	1	0
EDSS
Range	1.0 - 3.0	1.5 - 6.0	3.0 - 6.5	3.0 - 6.5	1.0 - 6.0	1.0 - 5.0	1.5 - 3.5	4.5 - 4.5
Mean ± SD	2.0 ± 0.8	3.8 ± 1.2	5.4 ± 1.0	5.2 ± 1.0	3.9 ± 1.6	3.4 ± 1.3	2.5 ± 0.9	4.5 ± nan
Median	1.8	3.5	5.5	5.5	4.0	3.5	2.5	4.5
Post-Hoc	B,C,D,E,F	A,C,D,G	A,B,E,F,G	A,B,E,F,G	A,C,D	A,C,D	B,C,D	-
CombiWISE
Range	8.0 - 17.2	10.5 - 49.4	25.0 - 63.1	18.7 - 58.3	5.9 - 46.3	8.1 - 37.6	11.0 - 26.2	27.5 - 27.5
Mean ± SD	13.0 ± 3.7	28.9 ± 8.5	42.8 ± 9.4	40.3 ± 8.9	28.8 ± 13.1	23.3 ± 8.6	17.3 ± 6.6	27.5 ± nan
Median	13.1	27.8	43.3	40.8	29.7	23.5	16.0	27.5
Post-Hoc	B,C,D,E,F	A,C,D,F,G	A,B,E,F,G	A,B,E,F,G	A,C,D	A,B,C,D	B,C,D	-
NeurEx
Range	18.3 - 49.2	16.1 - 236.4	47.6 - 251.6	40.7 - 242.6	2.0 - 156.4	9.6 - 141.5	12.9 - 57.8	75.2 - 75.2
Mean ± SD	30.3 ± 11.6	77.6 ± 40.6	146.7 ± 54.6	139.8 ± 51.1	78.0 ± 47.0	61.1 ± 33.6	36.4 ± 19.1	75.2 ± nan
Median	28.0	68.9	154.4	133.9	80.0	63.7	37.5	75.2
Post-Hoc	B,C,D,E,F	A,C,D,G	A,B,E,F,G	A,B,E,F,G	A,C,D	A,C,D	B,C,D	-
NeurEx Pronator Drift
Range	3.0 - 18.0	0.0 - 59.5	5.0 - 77.0	17.0 - 84.0	2.0 - 42.0	0.0 - 39.0	5.0 - 21.0	44.0 - 44.0
Mean ± SD	14.2 ± 5.9	22.8 ± 11.2	38.8 ± 18.5	42.0 ± 16.3	23.9 ± 11.0	22.7 ± 10.9	12.6 ± 8.3	44.0 ± nan
Median	17.0	20.8	40.0	41.5	26.0	22.0	12.3	44.0
Post-Hoc	C,D,F	C,D	A,B,E,F,G	A,B,E,F,G	C,D	A,C,D	C,D	-
NeurEx Postural Sway
Range	0.0 - 3.9	0.0 - 8.4	2.6 - 8.5	2.6 - 8.4	0.0 - 7.1	0.0 - 6.1	0.0 - 3.4	4.1 - 4.1
Mean ± SD	2.0 ± 1.4	4.0 ± 1.8	6.4 ± 1.7	6.2 ± 1.5	3.6 ± 2.3	3.6 ± 1.6	2.1 ± 1.5	4.1 ± nan
Median	2.2	3.7	6.9	6.4	4.0	3.7	2.5	4.1
Post-Hoc	B,C,D,F	A,C,D,G	A,B,E,F,G	A,B,E,F,G	C,D	A,C,D	B,C,D	-
Overview of study participants' demographic data (Supplementary Table 1A) and clinical scale data (Supplementary Table 1B). Post-Hoc tests were performed to detect significant differences across groups. For all measures besides Sex, a Wilcoxon Rank Sums test (alpha = .05) was performed; for Sex, a Fisher Exact test (alpha = .05) was performed. Significantly different groups are included using eac…
